# Supplementary material for: A newly discovered behavior (‘tail-belting’) among wild rodents in sub zero conditions
Source: Sci Rep. 2021 Nov 17;11:22449. doi: 10.1038/s41598-021-01833-y (PMC8599740; doi:10.1038/s41598-021-01833-y)
Supplement: Supplementary file 3 — Supplementary Information 1. [file 41598_2021_1833_MOESM3_ESM.xls]

## Sheet: Arkusz1
								weather data for Warsaw sourced from timeanddate.com
	folder description	date	camera	video	species	time of tail-belting	temperature inside the chamber (°C)	temperature outside (°C)	wind (m/s)	humidity (%)	barometer (mbar)	Tail-belting latency (s) (from the moment the mouse stopped moving)
1	prehab day 74	2021-01-16	1	6	Apodemus flavicollis	1899-12-31 02:10:00	-10.5	-12	2	92	1018	2
2	prehab day 74	2021-01-16	1	14	Apodemus flavicollis	1899-12-31 02:29:00	-10.5	-12	1	92	1018	1
3	prehab day 74	2021-01-16	2	81	Apodemus flavicollis	1899-12-31 02:41:00	-10.5	-12	1	92	1018	65
4	prehab day 74	2021-01-16	2	83	Apodemus flavicollis	1899-12-31 02:48:00	-10.5	-12	1	92	1018	3
5	prehab day 74	2021-01-16	2	85	Apodemus flavicollis	1899-12-31 02:50:00	-10.5	-12	1	92	1018	2
6	prehab day 75	2021-01-17	1	21	Apodemus flavicollis	1899-12-31 00:19:00	-11.5	-10	6	79	1013	16
7	prehab day 75	2021-01-17	1	29	Apodemus agrarius	1899-12-31 13:52:00	-12.5	-12	3	79	1020	0
8	prehab day 75	2021-01-17	1	32	Apodemus agrarius	1899-12-31 13:54:00	-12.5	-12	3	79	1020	3
9	prehab day 75	2021-01-17	1	40	Apodemus agrarius	1899-12-31 13:58:00	-12.5	-12	3	79	1020	1
10	prehab day 75	2021-01-17	1	40	Apodemus agrarius	1899-12-31 13:58:00	-12.5	-12	3	79	1020	1.5
11	prehab day 75	2021-01-17	1	41	Apodemus agrarius	1899-12-31 14:00:00	-12.5	-12	3	79	1020	1
12	prehab day 75	2021-01-17	1	42	Apodemus agrarius	1899-12-31 14:01:00	-12.5	-12	3	79	1020	3
13	prehab day 75	2021-01-17	1	44	Apodemus agrarius	1899-12-31 14:03:00	-12.5	-12	3	79	1020	0
14	prehab day 75	2021-01-17	1	44	Apodemus agrarius	1899-12-31 14:03:00	-12.5	-12	3	79	1020	0.5
15	prehab day 75	2021-01-17	1	46	Apodemus agrarius	1899-12-31 14:09:00	-12.5	-12	3	79	1020	5
16	prehab day 75	2021-01-17	1	49	Apodemus agrarius	1899-12-31 14:12:00	-12.5	-12	3	79	1020	3
17	prehab day 75	2021-01-17	1	50	Apodemus agrarius	1899-12-31 14:12:00	-12.5	-12	3	79	1020	11
18	prehab day 75	2021-01-17	1	50	Apodemus agrarius	1899-12-31 14:13:00	-12.5	-12	3	79	1020	1
19	prehab day 75	2021-01-17	1	51	Apodemus agrarius	1899-12-31 14:15:00	-12.5	-12	3	79	1020	1
20	prehab day 75	2021-01-17	1	52	Apodemus agrarius	1899-12-31 14:16:00	-12.5	-12	3	79	1020	0
21	prehab day 75	2021-01-16	2	57	Apodemus flavicollis	1899-12-31 23:52:00	-11.5	-10	5	79	1013	5
22	prehab day 75	2021-01-17	2	61	Apodemus flavicollis	1899-12-31 00:08:00	-11.5	-10	6	79	1013	1
23	prehab day 75	2021-01-17	2	65	Apodemus flavicollis	1899-12-31 00:14:00	-11.5	-10	6	79	1013	7
24	prehab day 75	2021-01-17	2	72	Apodemus agrarius	1899-12-31 14:02:00	-12.5	-12	3	79	1020	1
25	prehab day 75	2021-01-17	2	73	Apodemus agrarius	1899-12-31 14:04:00	-12.5	-12	3	79	1020	5
26	prehab day 75	2021-01-17	2	74	Apodemus agrarius	1899-12-31 14:04:00	-12.5	-12	3	79	1020	0
27	prehab day 75	2021-01-17	2	75	Apodemus agrarius	1899-12-31 14:13:00	-12.5	-12	3	79	1020	1.5
28	prehab day 75	2021-01-17	2	78	Apodemus agrarius	1899-12-31 14:15:00	-12.5	-12	3	79	1020	0.5
29	prehab day 76	2021-01-18	1	2	Apodemus flavicollis	1899-12-31 04:59:00	-17	-19	2	84	1022	0.5
30	prehab day 76	2021-01-18	1	3	Apodemus flavicollis	1899-12-31 04:59:00	-17	-19	2	84	1022	0
31	prehab day 76	2021-01-18	1	8	Apodemus flavicollis	1899-12-31 05:10:00	-17	-19	2	84	1022	0.5
32	prehab day 76	2021-01-18	1	9	Apodemus flavicollis	1899-12-31 05:12:00	-17	-19	2	84	1022	0.5
33	prehab day 76	2021-01-18	1	11	Apodemus flavicollis	1899-12-31 05:15:00	-17	-19	2	84	1022	0.5
34	prehab day 76	2021-01-18	1	14	Apodemus flavicollis	1899-12-31 05:17:00	-17	-20	2	84	1022	0.5
35	prehab day 76	2021-01-18	1	15	Apodemus flavicollis	1899-12-31 05:18:00	-17	-20	2	84	1022	8
36	prehab day 76	2021-01-18	2	33	Apodemus flavicollis	1899-12-31 05:27:00	-17	-20	2	84	1022	1
37	prehab day 76	2021-01-18	2	33	Apodemus flavicollis	1899-12-31 05:28:00	-17	-20	2	84	1022	5
38	prehab day 76	2021-01-18	2	34	Apodemus flavicollis	1899-12-31 05:30:00	-17	-20	2	84	1022	0.5
39	prehab day 76	2021-01-18	2	43	Apodemus agrarius	1899-12-31 14:48:00	-14.5	-13	1	78	1021	21
40	prehab day 76	2021-01-18	2	44	Apodemus agrarius	1899-12-31 14:48:00	-14.5	-13	1	78	1021	8
41	prehab day 76	2021-01-18	2	45	Apodemus agrarius	1899-12-31 14:49:00	-14.5	-13	1	78	1021	1
42	prehab day 76	2021-01-18	2	45	Apodemus agrarius	1899-12-31 14:49:00	-14.5	-13	1	78	1021	6
43	prehab day 76	2021-01-18	2	46	Apodemus agrarius	1899-12-31 14:50:00	-14.5	-13	1	78	1021	0.5
44	prehab day 76	2021-01-18	2	51	Apodemus agrarius	1899-12-31 14:53:00	-14.5	-13	1	78	1021	3
45	GS day 15	2021-02-06	1	40	Apodemus agrarius	1899-12-31 19:12:00	-9.5	-9	4	67	1022	2
46	GS day 15	2021-02-06	1	40	Apodemus agrarius	1899-12-31 19:12:00	-9.5	-9	4	67	1022	1.5
47	GS day 15	2021-02-07	1	62	Apodemus agrarius	1899-12-31 14:47:00	-10	-9	7	57	1016	4
48	GS day 15	2021-02-07	1	69	Apodemus agrarius	1899-12-31 14:51:00	-10	-9	7	57	1016	1
49	GS day 15	2021-02-07	1	72	Apodemus agrarius	1899-12-31 14:53:00	-10	-9	7	57	1016	0
50	GS day 15	2021-02-07	1	76	Apodemus agrarius	1899-12-31 14:57:00	-10	-9	7	57	1016	2
51	GS day 15	2021-02-07	1	81	Apodemus agrarius	1899-12-31 14:59:00	-10	-9	7	57	1016	0.5
52	GS day 15	2021-02-07	1	81	Apodemus agrarius	1899-12-31 14:59:00	-10	-9	7	57	1016	3
53	GS day 15	2021-02-06	2	132	Apodemus agrarius	1899-12-31 19:22:00	-9.5	-9	4	67	1022	4
54	GS day 15	2021-02-07	1	94	Apodemus agrarius	1899-12-31 15:16:00	-10	-9	7	62	1016	1
55	GS day 15	2021-02-06	2	146	Apodemus agrarius	1899-12-31 19:33:00	-9.5	-9	4	67	1022	3
56	GS day 15	2021-02-07	2	162	Apodemus agrarius	1899-12-31 15:18:00	-10	-9	7	62	1016	1
57	GS day 15	2021-02-07	2	171	Apodemus agrarius	1899-12-31 15:22:00	-10	-9	7	62	1016	3
58	GS day 15	2021-02-06	1	7	Apodemus flavicollis	1899-12-31 17:56:00	-9.5	-8	5	58	1022	5
59	GS day 15	2021-02-06	1	13	Apodemus flavicollis	1899-12-31 18:11:00	-9.5	-8	5	58	1022	1.5
60	GS day 15	2021-02-06	1	18	Apodemus flavicollis	1899-12-31 18:14:00	-9.5	-8	5	58	1022	2.5
61	GS day 15	2021-02-06	1	23	Apodemus flavicollis	1899-12-31 18:18:00	-9.5	-8	5	62	1022	0.5
62	GS day 15	2021-02-06	1	25	Apodemus flavicollis	1899-12-31 18:20:00	-9.5	-8	5	62	1022	7
63	GS day 15	2021-02-06	1	26	Apodemus flavicollis	1899-12-31 18:21:00	-9.5	-8	5	62	1022	1.5
64	GS day 15	2021-02-06	1	28	Apodemus flavicollis	1899-12-31 18:29:00	-9.5	-8	5	62	1022	1
65	GS day 15	2021-02-06	1	33	Apodemus flavicollis	1899-12-31 18:46:00	-9.5	-9	4	67	1022	4
66	GS day 15	2021-02-06	1	36	Apodemus flavicollis	1899-12-31 18:49:00	-9.5	-9	4	67	1022	1
67	GS day 15	2021-02-06	2	127	Apodemus flavicollis	1899-12-31 18:33:00	-9.5	-8	5	62	1022	5
68	GS day 15	2021-02-06	2	130	Apodemus flavicollis	1899-12-31 18:34:00	-9.5	-8	5	62	1022	3
69	GS day 15	2021-02-06	2	149	Apodemus flavicollis	1899-12-31 21:30:00	-11.5	-11	5	79	1023	1
70	GS day 15	2021-02-06	2	154	Apodemus flavicollis	1899-12-31 21:35:00	-11.5	-11	5	79	1023	2
71	GS day 15	2021-02-06	2	154	Apodemus flavicollis	1899-12-31 21:35:00	-11.5	-11	5	79	1023	0
72	GS day 16	2021-02-07	1	9	Apodemus flavicollis	1899-12-31 22:04:00	-11.5	-11	8	73	1013	0
73	GS day 16	2021-02-07	1	10	Apodemus flavicollis	1899-12-31 22:05:00	-11.5	-11	8	73	1013	0.5
74	GS day 16	2021-02-07	1	12	Apodemus flavicollis	1899-12-31 22:05:00	-11.5	-11	8	73	1013	2
75	GS day 16	2021-02-07	1	14	Apodemus flavicollis	1899-12-31 22:06:00	-11.5	-11	8	73	1013	62
76	GS day 16	2021-02-07	1	14	Apodemus flavicollis	1899-12-31 22:06:00	-11.5	-11	8	73	1013	9
77	GS day 16	2021-02-07	1	15	Apodemus flavicollis	1899-12-31 22:07:00	-11.5	-11	8	73	1013	8
78	GS day 16	2021-02-07	1	15	Apodemus flavicollis	1899-12-31 22:07:00	-11.5	-11	8	73	1013	1
79	GS day 16	2021-02-07	1	16	Apodemus flavicollis	1899-12-31 22:08:00	-11.5	-11	8	73	1013	1.5
80	GS day 16	2021-02-07	1	16	Apodemus flavicollis	1899-12-31 22:08:00	-11.5	-11	8	73	1013	1
81	GS day 16	2021-02-07	1	18	Apodemus flavicollis	1899-12-31 22:09:00	-11.5	-11	8	73	1013	0.5
82	GS day 16	2021-02-07	1	18	Apodemus flavicollis	1899-12-31 22:09:00	-11.5	-11	8	73	1013	9
83	GS day 16	2021-02-07	1	20	Apodemus flavicollis	1899-12-31 22:10:00	-11.5	-11	8	73	1013	1
84	GS day 16	2021-02-07	1	20	Apodemus flavicollis	1899-12-31 22:11:00	-11.5	-11	8	73	1013	0.5
85	GS day 16	2021-02-07	1	23	Apodemus flavicollis	1899-12-31 22:12:00	-11.5	-11	8	73	1013	0.5
86	GS day 16	2021-02-07	1	24	Apodemus flavicollis	1899-12-31 22:12:00	-11.5	-11	8	73	1013	1.5
87	GS day 16	2021-02-07	1	28	Apodemus flavicollis	1899-12-31 22:15:00	-11.5	-11	8	73	1013	1
88	GS day 16	2021-02-07	1	30	Apodemus flavicollis	1899-12-31 22:16:00	-11.5	-11	6	73	1014	5
89	GS day 16	2021-02-07	2	64	Apodemus flavicollis	1899-12-31 21:49:00	-11.5	-11	8	73	1013	1
90	GS day 16	2021-02-07	2	64	Apodemus flavicollis	1899-12-31 21:49:00	-11.5	-11	8	73	1013	1
91	GS day 16	2021-02-07	2	64	Apodemus flavicollis	1899-12-31 21:49:00	-11.5	-11	8	73	1013	2
92	GS day 16	2021-02-07	2	67	Apodemus flavicollis	1899-12-31 21:51:00	-11.5	-11	8	73	1013	41
93	GS day 16	2021-02-07	2	68	Apodemus flavicollis	1899-12-31 21:54:00	-11.5	-11	8	73	1013	0.5
94	GS day 16	2021-02-07	2	72	Apodemus flavicollis	1899-12-31 21:57:00	-11.5	-11	8	73	1013	5
95	GS day 16	2021-02-07	2	74	Apodemus flavicollis	1899-12-31 21:58:00	-11.5	-11	8	73	1013	45
96	GS day 16	2021-02-07	2	75	Apodemus flavicollis	1899-12-31 21:59:00	-11.5	-11	8	73	1013	22
97	GS day 16	2021-02-07	2	77	Apodemus flavicollis	1899-12-31 22:01:00	-11.5	-11	8	73	1013	5
98	GS day 16	2021-02-07	2	80	Apodemus flavicollis	1899-12-31 22:02:00	-11.5	-11	8	73	1013	1
99	GS day 16	2021-02-07	2	80	Apodemus flavicollis	1899-12-31 22:02:00	-11.5	-11	8	73	1013	0.5
100	GS day 16	2021-02-07	2	81	Apodemus flavicollis	1899-12-31 22:03:00	-11.5	-11	8	73	1013	1
101	GS day 16	2021-02-07	2	81	Apodemus flavicollis	1899-12-31 22:03:00	-11.5	-11	8	73	1013	1
102	GS day 16	2021-02-07	2	81	Apodemus flavicollis	1899-12-31 22:03:00	-11.5	-11	8	73	1013	3
103	GS day 16	2021-02-07	2	81	Apodemus flavicollis	1899-12-31 22:03:00	-11.5	-11	8	73	1013	3
104	GS day 16	2021-02-07	2	82	Apodemus flavicollis	1899-12-31 22:04:00	-11.5	-11	8	73	1013	7
105	GS day 19	2021-02-11	1	20	Apodemus flavicollis	1899-12-31 14:54:00	-6.9	-11	8	79	1020	8
106	GS day 19	2021-02-11	1	21	Apodemus flavicollis	1899-12-31 14:55:00	-6.9	-11	8	79	1020	1
107	GS day 19	2021-02-11	1	22	Apodemus flavicollis	1899-12-31 14:59:00	-6.9	-11	8	79	1020	4
108	GS day 19	2021-02-11	1	25	Apodemus flavicollis	1899-12-31 15:25:00	-6.9	-11	8	79	1020	2
109	GS day 19	2021-02-11	2	50	Apodemus flavicollis	1899-12-31 14:45:00	-6.9	-11	8	79	1020	9
110	GS day 19	2021-02-11	2	52	Apodemus flavicollis	1899-12-31 14:47:00	-6.9	-11	8	79	1020	20
111	GS day 19	2021-02-11	2	53	Apodemus flavicollis	1899-12-31 14:48:00	-6.9	-11	8	79	1020	12
112	GS day 19	2021-02-11	2	59	Apodemus flavicollis	1899-12-31 14:53:00	-6.9	-11	8	79	1020	1
113	GS day 19	2021-02-11	2	65	Apodemus flavicollis	1899-12-31 15:02:00	-6.9	-11	8	79	1020	2
114	GS day 19	2021-02-11	2	67	Apodemus flavicollis	1899-12-31 15:15:00	-6.9	-10	7	73	1020	1
115	GS day 19	2021-02-11	2	73	Apodemus flavicollis	1899-12-31 15:26:00	-6.9	-10	7	73	1020	2
